# Supplementary material for: Performance of Plug-In Augmented ChatGPT and Its Ability to Quantify Uncertainty: Simulation Study on the German Medical Board Examination
Source: JMIR Med Educ. 2025 Mar 21;11:e58375. doi: 10.2196/58375 (PMC11951815; doi:10.2196/58375)
Supplement: Multimedia Appendix 2 [file mededu-v11-e58375-s002.xlsx]

## Sheet: Sheet1
Performance of GPT models (step 1)
	Question's Difficulty Mean (+/- 95% CI)	Error overall (Proportion +/- 95% CI)	Information Error (Proportion +/- 95% CI)	Logical Error (Proportion +/- 95% CI)	Reasoning Error (Proportion +/- 95% CI)	Correct Answer in Second Try (Proportion +/- 95% CI)
GPT 3.5 (N=278)	0.300 (0.279; 0.324)	85 (0.31 +/- 0.25; 0.36)	34 (0.4 +/- 0.29; 0.51)	35 (0.41 +/- 0.31; 0.52)	17 (0.2 +/- 0.12; 0.29)	44 (0.52 +/- 0.41; 0.62)
GPT 4 (N=278)	0.300 (0.279; 0.324)	14 (0.05 +/- 0.03; 0.08)	3 (0.21 +/- 0.0; 0.43)	9 (0.64 +/- 0.36; 0.86)	3 (0.21 +/- 0.0; 0.43)	11 (0.79 +/- 0.57; 1.0)
GPT 4 + Plugin (N=278)	0.300 (0.279; 0.324)	17 (0.06 +/- 0.036; 0.09)	5 (0.29 +/- 0.12; 0.53)	5 (0.29 +/- 0.12; 0.53)	7 (0.41 +/- 0.18; 0.65)	15 (0.88 +/- 0.71; 1.0)
GPT 4 + Plugin + Translation (N=278)	0.300 (0.279; 0.324)	17 (0.06 +/- 0.036; 0.09)	6 (0.35 +/- 0.12; 0.59)	10 (0.59 +/- 0.35; 0.82)	1 (0.06 +/- 0.0; 0.18)	11 (0.65 +/- 0.41; 0.88)
Performance of GPT models (step 2)
	Question's Difficulty Mean (+/- 95% CI)	Error overall (Proportion +/- 95% CI)	Information Error (Proportion +/- 95% CI)	Logical Error (Proportion +/- 95% CI)	Reasoning Error (Proportion +/- 95% CI)	Correct Answer in Second Try (Proportion +/- 95% CI)
GPT 3.5 (N=263)	0.274 (0.256; 0.294)	83 (0.32 +/- 0.26; 0.37)	3 (0.04 +/- 0.0; 0.08)	26 (0.31 +/- 0.22; 0.41)	55 (0.66 +/- 0.55; 0.76)	46 (0.55 +/- 0.45; 0.66)
GPT 4 (N=263)	0.274 (0.256; 0.294)	34 (0.13 +/- 0.09; 0.17)	2 (0.06 +/- 0.0; 0.15)	9 (0.26 +/- 0.12; 0.41)	23 (0.68 +/- 0.5; 0.82)	21 (0.62 +/- 0.44; 0.76)
GPT 4 + Plugin (N=263)	0.274 (0.256; 0.294)	31 (0.12 +/- 0.08; 0.16)	0 (0 +/- 0.0; 0.0)	7 (0.23 +/- 0.10; 0.39)	23 (0.74 +/- 0.58; 0.87)	21 (0.68 +/- 0.52; 0.84)
GPT 4 + Plugin + Translation (N=263)	0.274 (0.256; 0.294)	38 (0.14 +/- 0.10; 0.19)	1 (0.03 +/- 0.0; 0.08)	9 (0.24 +/- 0.11; 0.37)	28 (0.74 +/- 0.58; 0.87)	22 (0.58 +/- 0.42; 0.74)
Performance of GPT models (all questions)
	Question's Difficulty Mean (+/- 95% CI)	Error overall (Proportion +/- 95% CI)	Information Error (Proportion +/- 95% CI)	Logical Error (Proportion +/- 95% CI)	Reasoning Error (Proportion +/- 95% CI)	Correct Answer in Second Try (Proportion +/- 95% CI)
GPT 3.5 (N=541)	0.288 (0.272; 0.303)	168 (0.31 +/- 0.27; 0.35)	37 (0.22 +/- 0.16; 0.29)	61 (0.36 +/- 0.29; 0.43)	72 (0.42 +/- 0.36; 0.51)	90 (0.54 +/- 0.46; 0.61)
GPT 4 (N=541)	0.288 (0.272; 0.303)	48 (0.09 +/- 0.07; 0.11)	5 (0.1 +/- 0.02; 0.19)	18 (0.38 +/- 0.25; 0.52)	26 (0.54 +/- 0.40; 0.69)	32 (0.67 +/- 0.52; 0.79)
GPT 4 + Plugin (N=541)	0.288 (0.272; 0.303)	48 (0.09 +/- 0.06; 0.11)	5 (0.1 +/- 0.02; 0.20)	12 (0.25 +/- 0.125; 0.375)	30 (0.63 +/- 0.48; 0.75)	36 (0.75 +/- 0.63; 0.88)
GPT 4 + Plugin + Translation (N=541)	0.288 (0.272; 0.303)	55 (0.10 +/- 0.08; 0.13)	7 (0.13 +/- 0.05; 0.22)	19 (0.35 +/- 0.22; 0.47)	29 (0.53 +/- 0.40; 0.65)	33 (0.6 +/- 0.47; 0.73)
