# Supplementary material for: Performance of Plug-In Augmented ChatGPT and Its Ability to Quantify Uncertainty: Simulation Study on the German Medical Board Examination
Source: JMIR Med Educ. 2025 Mar 21;11:e58375. doi: 10.2196/58375 (PMC11951815; doi:10.2196/58375)
Supplement: Multimedia Appendix 3 [file mededu-v11-e58375-s003.xlsx]

## Sheet: Sheet1
Correct answers of GPT models compared with required and random scores
	Correct Answer	Compared with Required Score (0.6)	Compared with Random Score (0.2)
	Correct Answer (Proportion +/- 95% CI)	Difference (+/- 95% CI)	Difference (+/- 95% CI)
GPT 3.5 (N=541)	373 (0.69 +/- 0.65; 0.73)	0.09 (0.05; 0.13)	0.49 (0.45; 0.53)
GPT 4 (N=541)	493 (0.91 +/- 0.89; 0.93)	0.31 (0.29; 0.34)	0.71 (0.69; 0.73)
GPT 4 + Plugin (N=541)	493 (0.91 +/- 0.89; 0.94)	0.31 (0.29; 0.34)	0.71 (0.69; 0.74)
GPT 4 + Plugin + Translation (N=541)	486 (0.90 +/- 0.87; 0.92)	0.30 (0.27; 0.32)	0.70 (0.67; 0.72)
