# Supplementary material for: Performance of Plug-In Augmented ChatGPT and Its Ability to Quantify Uncertainty: Simulation Study on the German Medical Board Examination
Source: JMIR Med Educ. 2025 Mar 21;11:e58375. doi: 10.2196/58375 (PMC11951815; doi:10.2196/58375)
Supplement: Multimedia Appendix 4 [file mededu-v11-e58375-s004.xlsx]

## Sheet: Sheet1
Comparison of correct answers between GPT models
	Correct Answer Rate (Proportion +/- 95%CI)	Correct Answer Rate (Proportion +/- 95%CI)	Difference in Proportions (+/- 95% CI)
	(N=541)	(N=541)
GPT 3.5 vs GPT 4	373 (0.69 +/- 0.65, 0.73)	493 (0.91 +/- 0.89, 0.94)	0.22 (0.18; 0.27)
GPT 3.5 vs GPT 4 + Plugin	373 (0.69 +/- 0.65, 0.73)	493 (0.91 +/- 0.89, 0.94)	0.22 (0.18; 0.27)
GPT 3.5 vs GPT 4 + Plugin + Translation	373 (0.69 +/- 0.65, 0.73)	486 (0.90 +/- 0.87, 0.92)	0.21 (0.16; 0.26)
GPT 4 vs GPT 4 + Plugin	493 (0.91 +/- 0.89, 0.94)	493 (0.91 +/- 0.89, 0.94)	0.00 (-0.03; 0.03)
GPT 4 vs GPT 4 + Plugin + Translation	493 (0.91 +/- 0.89, 0.94)	486 (0.90 +/- 0.87, 0.92)	-0.013 (-0.05; 0.02)
GPT 4 + Plugin vs GPT 4 + Plugin + Translation	493 (0.91 +/- 0.89, 0.94)	486 (0.90 +/- 0.87, 0.92)	-0.01 (-0.05; 0.02)
