# Supplementary material for: Performance of Plug-In Augmented ChatGPT and Its Ability to Quantify Uncertainty: Simulation Study on the German Medical Board Examination
Source: JMIR Med Educ. 2025 Mar 21;11:e58375. doi: 10.2196/58375 (PMC11951815; doi:10.2196/58375)
Supplement: Multimedia Appendix 5 [file mededu-v11-e58375-s005.xlsx]

## Sheet: Sheet1
Proportion of correct answers when using plugins compared to the entire model
	Proportion of Correct Answers when using the Wolfram Plugin (+/-95% CI)	Proportion of Correct Answers when using the entire GPT Model (+/-95% CI)	Difference of Proportions (+/- 95% CI)
GPT 4 + Plugin	0.90 ( 0.82, 0.98)	0.91 (0.89; 0.94)	0.01 (-0.067; 0.10)
GPT 4 + Plugin + Translation	0.87 ( 0.77, 0.96)	0.90 (0.87; 0.92)	0.026 (-0.07; 0.13)
	Proportion of Correct Answers when using at least one Plugin (+/-95% CI)	Proportion of Correct Answers when using the entire GPT Model (+/-95% CI)	Difference of Proportions (+/- 95% CI)
GPT 4 + Plugin	0.89 (0.83, 0.93)	0.91 (0.89; 0.94)	0.02 (-0.03, 0.08)
GPT 4 + Plugin + Translation	0.86 (0.79,0.92)	0.90 (0.87; 0.92)	0.04 (-0.03, 0.11)
Proportion of plugin usage in GPT models with German and English input
	GPT 4 + Plugin	GPT 4 + Plugin + Translation
	Proportion (+/- 95% CI)	Proportion (+/- 95% CI)	Difference of Proportions (+/- 95% CI)
Proportion of Plugin usage	0.28 (0.24, 0.32)	0.18 (0.15, 0.22)	0.094 (0.052, 0.14)
Confidence of model compared to confidence of model when using plugins
	Confidence of Model (+/- 95% CI)	Confidence of Model when using Plugins (+/- 95% CI)	Difference of Means (+/- 95% CI)
GPT 4 + Plugin	0.919 (0.915; 0.924)	0.89 (0.88, 0.90)	0.004 (-0.03; 0.02)
GPT 4 + Plugin + Translation	0.919 (0.915; 0.923)	0.90 (0.89, 0.91)	0.004 (-0.03; 0.02)
Proportion of correct answers when averaging different models compared to the proportion of correct answers for each model
	Proportion of correct Answers for the average Model (+/-95% CI)	Proportion of correct Answers for each Model (+/-95% CI)	Difference of Proportions (+/- 95% CI)
GPT 3.5	0.92 (0.89, 0.94)	0.69 (0.65; 0.73)	0.23 (0.19; 0.28)
GPT 4	0.92 (0.89, 0.94)	0.91 (0.89; 0.93)	0.01 (-0.02; 0.04)
GPT 4 + Plugin	0.92 (0.89, 0.94)	0.91 (0.89; 0.94)	0.01 (-0.02; 0.04)
GPT 4 + Plugin + Translation	0.92 (0.89, 0.94)	0.90 (0.87; 0.92)	0.02 (-0.01; 0.06)
Proportion of hallucinations compared between different models
	Proportion of Hallucinations	Comparison between Models	Difference of Proportions (+/- 95% CI)
GPT 3.5	0.80 (0.71, 0.88)	GPT 3.5 vs GPT 4	0.24 (0.10, 0.37)
GPT 4	0.56 (0.46, 0.67)	GPT 3.5 vs GPT 4 P	0.20 (0.07; 0.34)
GPT 4 + Plugin	0.60 (0.49, 0.70)	GPT 3.5 vs GPT 4 P T	0.24 (0.10; 0.37)
GPT 4 + Plugin + Translation	0.56 (0.46, 0.66)
		GPT 4 vs GPT 4 P	-0.03 (-0.18; 0.11)
		GPT 4 vs GPT 4 P T	0 (-0.14; 0.15)
		GPT 4 P vs GPT 4 P T	0.033 (-0.01; 0.09)
Correct answers for each model when keeping questions with pictures which the model cannot analyze
	Correct Answer (Proportion +/- 95% CI)
GPT 3.5	401 (0.64 +/- 0.6, 0.67)
GPT 4	525 (0.83 +/- 0.80, 0.86)
GPT 4 + Plugin	521 (0.83 +/- 0.80, 0.86)
GPT 4 + Plugin + Translation	514 (0.815 +/- 0.79, 0.85)
Different error proportions compared between diffenrent models
	Reasoning Error (Proportion +/- 95% CI)	Logical Error (Proportion +/- 95% CI)	Information Error (Proportion +/- 95% CI)
				Difference of Proportions between Reasoning errors and Logical Errors (+/- 95% CI)	Difference of Proportions between Reasoning errors and Information Errors (+/- 95% CI)	Difference of Proportions between Logical Errors and Information Errors (+/- 95% CI)
GPT 3.5	72 (0.43 +/- 0.35, 0.51)	61 (0.36 +/- 0.29, 0.43)	37 (0.22 +/- 0.16, 0.29)	0.06 (-0.04; 0.17)	0.21 (0.11; 0.30)	0.14 (0.029; 0.26)
GPT 4	26 (0.54 +/- 0.40, 0.69)	18 (0.375 +/- 0.23, 0.52)	5 (0.10 +/- 0.02, 0.19)	0.17 (-0.042; 0.35)	0.44 (0.27; 0.60)	0.27 (0.10; 0.44)
GPT 4 + Plugin	30 (0.62 +/- 0.48, 0.75)	12 (0.25 +/- 0.13, 0.38)	5 (0.10 +/- 0.02, 0.21)	0.37 (0.125; 0.60)	0.52 (0.31; 0.71)	0.15 (-0.02; 0.31)
GPT 4 + Plugin + Translation	29 (0.53 +/- 0.4, 0.65)	19 (0.35 +/- 0.22, 0.47)	7 (0.13 +/- 0.05, 0.22)	0.18 (-0.05; 0.41)	0.40 (0.20; 0.58)	0.22 (0.05; 0.38)
Difference of Proportions between GPT 3.5 and GPT 4 (+/- 95% CI)	-0.11 (-0.27; 0.05)	-0.01 (-0.17; 0.14)	0.12 (0.05; 0.22)
Difference of Proportions between GPT 3.5 and GPT 4 + Plugin (+/- 95% CI)	-0.20 (-0.35; -0.042)	0.11 (-0.03; 0.25)	0.12 (0.02; 0.22)
Difference of Proportions between GPT 3.5 and GPT 4 + Plugin + Translation (+/- 95% CI)	-0.099 (-0.25; 0.05)	0.02 (-0.13; 0.16)	0.09 (-0.02; 0.20)
Difference of Proportions between GPT 4 and GPT 4 + Plugin (+/- 95% CI)	-0.08 (-0.27; 0.10)	0.12 (-0.06; 0.31)	0.00 (-0.125; 0.125)
Difference of Proportions between GPT 4 and GPT 4 + Plugin + Translation (+/- 95% CI)	0.014 (-0.18; 0.21)	0.029 (-0.15; 0.21)	-0.02 (-0.142; 0.10)
Difference of Proportions between GPT 4 + Plugin and GPT 4 + Plugin + Translation (+/- 95% CI)	0.09 (-0.09; 0.28)	-0.09 (-0.27; 0.08)	-0.02 (-0.14; 0.10)
Proportion of logical errors when using the Wolfram plugin compared to the entire model
	Only when using the Wolfram Plugin	For the entire Model
	Logical Error Proportion (+/- 95% CI)	Logical Error (Proportion +/- 95% CI)	Difference of Proportions (+/- 95% CI)
GPT 4 + Plugin	0.20 (0; 0.6)	0.25 (0.125; 0.375)	0.05 (-0.37; 0.33)
GPT 4 + Plugin + Translation	0.17 (0; 0.5)	0.35 (0.22; 0.47)	0.18 (-0.19; 0.44)
Correct second try answers compared between different models
	Correct Answer in Second Try (Proportion +/- 95% CI)	Difference with Random Score (+/- 95% CI)
GPT 3.5	90 (0.54 +/- 0.46; 0.61)	0.29 (0.21; 0.36)
GPT 4	32 (0.67 +/- 0.54; 0.79)	0.42 (0.29; 0.54)
GPT 4 + Plugin	36 (0.75 +/- 0.63; 0.88)	0.50 (0.38; 0.63)
GPT 4 + Plugin + Translation	33 (0.60 +/- 0.47; 0.73)	0.35 (0.22; 0.48)
Difference of Proportions between GPT 3.5 and GPT 4 (+/- 95% CI)	-0.13 (-0.28; 0.02)
Difference of Proportions between GPT 3.5 and GPT 4 + Plugin (+/- 95% CI)	-0.21 (-0.35; -0.07)
Difference of Proportions between GPT 3.5 and GPT 4 + Plugin + Translation (+/- 95% CI)	-0.06 (-0.20; 0.09)
Difference of Proportions between GPT 4 and GPT 4 + Plugin (+/- 95% CI)	-0.08 (-0.25; 0.10)
Difference of Proportions between GPT 4 and GPT 4 + Plugin + Translation (+/- 95% CI)	-0.07 (-0.12; 0.25)
Difference of Proportions between GPT 4 + Plugin and GPT 4 + Plugin + Translation (+/- 95% CI)	0.15 (-0.03; 0.32)
