# Supplementary material for: Performance of Plug-In Augmented ChatGPT and Its Ability to Quantify Uncertainty: Simulation Study on the German Medical Board Examination
Source: JMIR Med Educ. 2025 Mar 21;11:e58375. doi: 10.2196/58375 (PMC11951815; doi:10.2196/58375)
Supplement: Multimedia Appendix 6 [file mededu-v11-e58375-s006.xlsx]

## Sheet: Sheet1
Confidence of GPT models compared between correct and incorrect answers
GPT 3.5 (N=541)	All Correct Answers (n=373)	All Incorrect Answers (n=168)
	Confidence Mean (+/- 95% CI)	Confidence Mean (+/- 95% CI)	Cohen's d (+/- 95% CI)	Confidence Acuracy (+/- 95% CI)
	0.920 (0.914; 0.927)	0.893 (0.873; 0.908)	-0.34 (-0.52; -0.16)	0.028 (0.011; 0.048)
GPT 4 (N=541)	All Correct Answers (n=493)	All Incorrect Answers (n=48)
	Confidence Mean (+/- 95% CI)	Confidence Mean (+/- 95% CI)	Cohen's d (+/- 95% CI)	Confidence Accuracy (+/- 95% CI)
	0.942 (0.938; 0.946)	0.901 (0.880; 0.918)	-0.93 (-1.24; -0.63)	0.041 (0.023; 0.062)
GPT 4 + Plugin (N=541)	All Correct Answers (n=493)	All Incorrect Answers (n=48)
	Confidence Mean (+/- 95% CI)	Confidence Mean (+/- 95% CI)	Cohen's d (+/- 95% CI)	Confidence Accuracy (+/- 95% CI)
	0.923 (0.918; 0.928)	0.886 (0.870; 0.901)	-0.69 (-0.99; -0.39)	0.037 (0.021; 0.053)
GPT 4 + Plugin + Translation (N=541)	All Correct Answers (n=486)	All Incorrect Answers (n=55)
	Confidence Mean (+/- 95% CI)	Confidence Mean (+/- 95% CI)	Cohen's d (+/- 95% CI)	Confidence Accuracy (+/- 95% CI)
	0.923 (0.920; 0.927)	0.880 (0.866; 0.895)	-1.00 (-1.29; -0.72)	0.043 (0.028; 0.059)
