# Supplementary material for: Performance of Plug-In Augmented ChatGPT and Its Ability to Quantify Uncertainty: Simulation Study on the German Medical Board Examination
Source: JMIR Med Educ. 2025 Mar 21;11:e58375. doi: 10.2196/58375 (PMC11951815; doi:10.2196/58375)
Supplement: Multimedia Appendix 7 [file mededu-v11-e58375-s007.xlsx]

## Sheet: Sheet1
Comparison of question's difficulty of GPT models between correct and incorrect answers
GPT 3.5 (N=541)	All Correct Answers (n=373)	All Incorrect Answers (n=168)
	Question's Difficulty Mean (+/- 95% CI)	Question's Difficulty Mean (+/- 95% CI)	Cohen's d (+/- 95% CI)
	0.257 (0.239; 0.273)	0.358 (0.329; 0.386)	0.58 (0.40; 0.77)
GPT 4 (N=541)	All Correct Answers (n=493)	All Incorrect Answers (n=48)
	Question's Difficulty Mean (+/- 95% CI)	Question's Difficulty Mean (+/- 95% CI)	Cohen's d (+/- 95% CI)
	0.277 (0.262; 0.293)	0.399 (0.345; 0.454)	0.68 (0.39; 0.98)
GPT 4 + Plugin (N=541)	All Correct Answers (n=493)	All Incorrect Answers (n=48)
	Question's Difficulty Mean (+/- 95% CI)	Question's Difficulty Mean (+/- 95% CI)	Cohen's d (+/- 95% CI)
	0.279 (0.263; 0.295)	0.379 (0.327; 0.438)	0.57 (0.27; 0.86)
GPT 4 + Plugin + Translation (N=541)	All Correct Answers (n=486)	All Incorrect Answers (n=55)
	Question's Difficulty Mean (+/- 95% CI)	Question's Difficulty Mean (+/- 95% CI)	Cohen's d (+/- 95% CI)
	0.272 (0.257; 0.288)	0.431 (0.377; 0.488)	0.92 (0.63; 1.20)
Correlation of confidence and question's difficulty for all answers
	Confidence Mean (+/- 95% CI)	Question's Difficulty Mean (+/- 95% CI)	Pearson's r (+/- 95%CI)
GPT 3.5 (N=541)	0.912 (0.906; 0.919)	0.288 (0.274; 0.304)	-0.008 (-0.078; 0.061)
GPT 4 (N=541)	0.939 (0.935; 0.942)	0.288 (0.273; 0.302)	-0.0816 (-0.168; 0.0096)
GPT 4 + Plugin (N=541)	0.920 (0.916; 0.924)	0.288 (0.273; 0.304)	-0.0874 (-0.176; 0.004)
GPT 4 + Plugin + Translation (N=541)	0.919 (0.916; 0.923)	0.288 (0.273; 0.302	-0.055 (-0.138; 0.032)
