# Supplementary material for: Performance of Plug-In Augmented ChatGPT and Its Ability to Quantify Uncertainty: Simulation Study on the German Medical Board Examination
Source: JMIR Med Educ. 2025 Mar 21;11:e58375. doi: 10.2196/58375 (PMC11951815; doi:10.2196/58375)
Supplement: Multimedia Appendix 8 [file mededu-v11-e58375-s008.xlsx]

## Sheet: Sheet1
Comparison of GPT Models Justifications between Correct and Incorrect Answers
GPT 3.5 (N=541)	All Correct Answers (n= 373)	All Incorrect Answers (n= 168)		All Correct Answers (n= 373)	All Incorrect Answers (n= 168)		All Correct Answers (n= 373)	All Incorrect Answers (n= 168)
	Logical Justification (Proportion +/- 95% CI)	Logical Justification (Proportion +/- 95% CI)	Difference in Proportions (+/- 95% CI)	Internal Information (Proportion +/- 95% CI)	Internal Information (Proportion +/- 95% CI)	Difference in Proportions (+/- 95% CI)	External Information (Proportion +/- 95% CI)	External Information (Proportion +/- 95% CI)	Difference in Proportions (+/- 95% CI)
	373 (1 +/- 1; 1)	106 (0.63 +/- 0.55; 0.70)	0.37 (0.30; 0.45)	358 (0.96 +/- 0.94; 0.98)	163 (0.97 +/- 0.94; 0.99)	-0.01 (-0.04; 0.02)	373 (1 +/- 1; 1)	165 (0.98 +/- 0.958; 1.00)	0.01 (0; 0.04)
GPT 4 (N=541)	All Correct Answers (n= 493)	All Incorrect Answers (n= 48)		All Correct Answers (n= 493)	All Incorrect Answers (n= 48)		All Correct Answers (n= 493)	All Incorrect Answers (n= 48)
	Logical Justification (Proportion +/- 95% CI)	Logical Justification (Proportion +/- 95% CI)	Difference in Proportions (+/- 95% CI)	Internal Information (Proportion +/- 95% CI)	Internal Information (Proportion +/- 95% CI)	Difference in Proportions (+/- 95% CI)	External Information (Proportion +/- 95% CI)	External Information (Proportion +/- 95% CI)	Difference in Proportions (+/- 95% CI)
	493 (1 +/- 1; 1)	33 (0.69 +/- 0.56; 0.81)	0.31 (0.19; 0.44)	489 (0.99 +/- 0.983; 0.998)	48 (1 +/- 1; 1)	0 (-0.01; 0)	492 (0.99 +/- 0.99; 1.0)	48 (1 +/- 1; 1)	0.00 (-0.01; 0.00)
GPT 4 + Plugin (N=541)	All Correct Answers (n= 493)	All Incorrect Answers (n= 48)		All Correct Answers (n= 493)	All Incorrect Answers (n= 48)		All Correct Answers (n= 493)	All Incorrect Answers (n= 48)
	Logical Justification (Proportion +/- 95% CI)	Logical Justification (Proportion +/- 95% CI)	Difference in Proportions (+/- 95% CI)	Internal Information (Proportion +/- 95% CI)	Internal Information (Proportion +/- 95% CI)	Difference in Proportions (+/- 95% CI)	External Information (Proportion +/- 95% CI)	External Information (Proportion +/- 95% CI)	Difference in Proportions (+/- 95% CI)
	493 (1 +/- 1; 1)	36 (0.75 +/- 0.63; 0.88)	0.25 (0.13; 0.38)	489 (0.99 +/- 0.983; 998)	48 (1 +/- 1; 1)	0 (-0.01; 0)	493 (1 +/- 1; 1)	48 (1 +/- 1; 1)	0.0 (0.0; 0.0)
GPT 4 + Plugin + Translation (N=541)	All Correct Answers (n= 486)	All Incorrect Answers (n= 55)		All Correct Answers (n= 486)	All Incorrect Answers (n= 55)		All Correct Answers (n= 486)	All Incorrect Answers (n= 55)
	Logical Justification (Proportion +/- 95% CI)	Logical Justification (Proportion +/- 95% CI)	Difference in Proportions (+/- 95% CI)	Internal Information (Proportion +/- 95% CI)	Internal Information (Proportion +/- 95% CI)	Difference in Proportions (+/- 95% CI)	External Information (Proportion +/- 95% CI)	External Information (Proportion +/- 95% CI)	Difference in Proportions (+/- 95% CI)
	486 (1 +/- 1; 1)	41 (0.75 +/- 0.62; 0.85)	0.26 (0.15; 0.38)	482 (0.99 +/- 0.984; 0.998)	55 (1 +/- 1; 1)	0 (-0.01; 0)	486 (1 +/- 1; 1)	55 (1 +/- 1; 1)	0.0 (0.0; 0.0)
