# Supplementary material for: Performance of Plug-In Augmented ChatGPT and Its Ability to Quantify Uncertainty: Simulation Study on the German Medical Board Examination
Source: JMIR Med Educ. 2025 Mar 21;11:e58375. doi: 10.2196/58375 (PMC11951815; doi:10.2196/58375)
Supplement: Multimedia Appendix 9 [file mededu-v11-e58375-s009.xlsx]

## Sheet: Sheet1
Performance of GPT models (step 1)
	Correct Answer (Proportion +/- 95% CI)	Logical Justification (Proportion +/- 95% CI)	Presence of Internal Information (Proportion +/- 95% CI)	Presence of External Information (Proportion +/- 95% CI)	Confidence Mean (+/- 95% CI)	Use of Plugin Wolfram (Proportion +/- 95% CI)	Use of Plugin ScholarAI (Proportion +/- 95% CI)	Use of Plugin Web Requests (Proportion +/- 95% CI)
GPT 3.5 (N=278)	193 (0.69 +/- 0.64; 0.75)	252 (0.91 +/- 0.87; 0.94)	270 (0.97 +/- 0.95; 0.99)	277 (1 +/- 0.99; 1)	0.946 (0.936; 0.953)	NA	NA	NA
GPT 4 (N=278)	264 (0.95 +/- 0.92; 0.97)	270 (0.97 +/- 0.95; 0.99)	277 (1 +/- 0.99; 1)	277 (1 +/- 0.99; 1)	0.956 (0.952; 0.961)	NA	NA	NA
GPT 4 + Plugin (N=278)	261 (0.94 +/- 0.91; 0.96)	272 (0.98 +/- 0.96; 0.99)	278 (1 +/- 1; 1)	278 (1 +/- 1; 1)	0.943 (0.938; 0.948)	38 (0.14 +/- 0.10; 0.18)	34 (0.12 +/- 0.09; 0.16)	2 (0.01 +/- 0.00; 0.02)
GPT 4 + Plugin + Translation (N=278)	261 (0.94 +/- 0.91; 0.96)	271 (0.97 +/- 0.96; 0.99)	275 (0.99 +/- 0.97; 1)	278 (1 +/- 1; 1)	0.938 (0.933; 0.943)	26 (0.09 +/- 0.06; 0.13)	22 (0.08 +/- 0.05; 0.11)	6 (0.02 +/- 0.01; 0.04)
Performance of GPT models (step 2)
	Correct Answer (Proportion +/- 95% CI)	Logical Justification (Proportion +/- 95% CI)	Presence of Internal Information (Proportion +/- 95% CI)	Presence of External Information (Proportion +/- 95% CI)	Confidence Mean (+/- 95% CI)	Use of Plugin Wolfram (Proportion +/- 95% CI)	Use of Plugin ScholarAI (Proportion +/- 95% CI)	Use of Plugin Web Requests (Proportion +/- 95% CI)
GPT 3.5 (N=263)	180 (0.68 +/- 0.63; 0.74)	227 (0.86 +/- 0.82; 0.90)	251 (0.95 +/- 0.93; 0.98)	261 (0.99 +/- 0.98; 1)	0.876 (0.867; 0.884)	NA	NA	NA
GPT 4 (N=263)	229 (0.87 +/- 0.83; 0.91)	256 (0.97 +/- 0.95; 0.99)	260 (0.99 +/- 0.97; 1)	263 (1 +/- 1; 1)	0.919 (0.913; 0.924)	NA	NA	NA
GPT 4 + Plugin (N=263)	232 (0.88 +/- 0.84; 0.92)	257 (0.98 +/- 0.96; 0.99)	259 (0.98 +/- 0.97; 0.99)	263 (1 +/- 1; 1)	0.894 (0.888; 0.900)	12 (0.05 +/- 0.02; 0.07)	73 (0.28 +/- 0.22; 0.33)	0 (0 +/- 0.0; 0.0)
GPT 4 + Plugin + Translation (N=263)	225 (0.86 +/- 0.81; 0.90)	256 (0.97 +/- 0.95; 0.99)	262 (1 +/- 0.99; 1)	263 (1 +/- 1; 1)	0.899 (0.894; 0.903)	21 (0.08 +/- 0.05; 0.11)	25 (0.1 +/- 0.06; 0.13)	19 (0.07 +/- 0.04; 0.10)
Performance of GPT models (all questions)
	Correct Answer (Proportion +/- 95% CI)	Logical Justification (Proportion +/- 95% CI)	Presence of Internal Information (Proportion +/- 95% CI)	Presence of External Information (Proportion +/- 95% CI)	Confidence Mean (+/- 95% CI)	Use of Plugin Wolfram (Proportion +/- 95% CI)	Use of Plugin ScholarAI (Proportion +/- 95% CI)	Use of Plugin Web Requests (Proportion +/- 95% CI)
GPT 3.5 (N=541)	373 (0.69 +/- 0.65; 0.73)	479 (0.89 +/- 0.86; 0.91)	521 (0.96 +/- 0.95; 0.98)	538 (0.99 +/- 0.99; 1)	0.912 (0.904; 0.918)	NA	NA	NA
GPT 4 (N=541)	493 (0.91 +/- 0.89; 0.93)	526 (0.97 +/- 0.96; 0.98)	537 (0.99 +/- 0.98; 1)	540 (1 +/- 0.99; 1)	0.938 (0.934; 0.942)	NA	NA	NA
GPT 4 + Plugin (N=541)	493 (0.91 +/- 0.89; 0.94)	529 (0.98 +/- 0.96; 0.99)	537 (0.99 +/- 0.98; 1)	541 (1 +/- 1; 1)	0.919 (0.915; 0.924)	50 (0.09 +/- 0.07; 0.12)	107 (0.20 +/- 0.16; 0.23)	2 (0.003 +/- 0.0; 0.01)
GPT 4 + Plugin + Translation (N=541)	486 (0.90 +/- 0.87; 0.92)	527 (0.97 +/- 0.96; 0.99)	537 (0.99 +/- 0.98; 1)	541 (1 +/- 1; 1)	0.919 (0.915; 0.923)	47 (0.09 +/- 0.06; 0.11)	47 (0.09 +/- 0.06; 0.11)	25 (0.05 +/- 0.03; 0.06)
